# Supplementary material for: Characterization and phylogenetic analysis of the first complete mitochondrial genome sequence of three Artocarpus species in Hainan Province
Source: Front Plant Sci. 2025 Dec 19;16:1733932. doi: 10.3389/fpls.2025.1733932 (PMC12757345; doi:10.3389/fpls.2025.1733932)
Supplement: Supplementary file 2 [file Table1.xlsx]

## Sheet: Sheet1
The names, accession numbers and references of 88 mitochondrial genomes of species in the phylogenetic tree.
Species	Accession	Reference
Malus baccata	ON478159	Sun M, Zhang M, Chen X, et al. Rearrangement and domestication as drivers of Rosaceae mitogenome plasticity. BMC Biol. 2022;20(1):181. Published 2022 Aug 19. doi:10.1186/s12915-022-01383-3
Malus niedzwetzkyana	PQ165102
Malus sieversii	ON478161	Sun M, Zhang M, Chen X, et al. Rearrangement and domestication as drivers of Rosaceae mitogenome plasticity. BMC Biol. 2022;20(1):181. Published 2022 Aug 19. doi:10.1186/s12915-022-01383-3
Malus domestica	PP464993
Malus hupehensis	KR534606	Fang B, Li J, Zhao Q, Liang Y, Yu J. Assembly of the Complete Mitochondrial Genome of Chinese Plum (Prunus salicina): Characterization of Genome Recombination and RNA Editing Sites. Genes (Basel). 2021;12(12):1970. Published 2021 Dec 10. doi:10.3390/genes12121970
Malus sylvestris	ON478162	Sun M, Zhang M, Chen X, et al. Rearrangement and domestication as drivers of Rosaceae mitogenome plasticity. BMC Biol. 2022;20(1):181. Published 2022 Aug 19. doi:10.1186/s12915-022-01383-3
Malus sieversii	PP873258
Malus domestica	ON478160	Sun M, Zhang M, Chen X, et al. Rearrangement and domestication as drivers of Rosaceae mitogenome plasticity. BMC Biol. 2022;20(1):181. Published 2022 Aug 19. doi:10.1186/s12915-022-01383-3
Photinia serratifolia	MZ153172	Wang Y, Chen S, Chen J, et al. Characterization and phylogenetic analysis of the complete mitochondrial genome sequence of Photinia serratifolia. Sci Rep. 2023;13(1):770. Published 2023 Jan 14. doi:10.1038/s41598-022-24327-x
Photinia serratifolia	ON556623	Sun M, Zhang M, Chen X, et al. Rearrangement and domestication as drivers of Rosaceae mitogenome plasticity. BMC Biol. 2022;20(1):181. Published 2022 Aug 19. doi:10.1186/s12915-022-01383-3
Sorbus aucuparia	ON478177	David O, Vidal M, Gorczyńska A, et al. New coastal records in northern Brittany (Plouescat, NW France): Sedimentological, palynological and paleogenomic data over the last 7.3 ka BP. Data Brief. 2025;59:111361. Published 2025 Feb 4. doi:10.1016/j.dib.2025.111361
Eriobotrya japonica	MN481990	Yang J, Liu N, Zheng XL, Wu JC, Lin XJ, Zheng GH. Phylogenetic relationships and characterization of the complete mitochondrial genome of Eriobotrya japonica in southeast of China. Mitochondrial DNA B Resour. 2019;5(1):269-270. Published 2019 Dec 18. doi:10.1080/23802359.2019.1692709
Chaenomeles speciosa	OL450370-OL450371	Cao P, Huang Y, Zong M, Xu Z. De Novo Assembly and Comparative Analysis of the Complete Mitochondrial Genome of Chaenomeles speciosa (Sweet) Nakai Revealed the Existence of Two Structural Isomers. Genes (Basel). 2023;14(2):526. Published 2023 Feb 19. doi:10.3390/genes14020526
Crataegus pinnatifida	OR448911-OR448913	Zhu L, Diao S, Li T, Guo J. Deciphering the multi- partite mitochondrial genome of Crataegus pinnatifida: insights into the evolution and genetics of cultivated Hawthorn. BMC Plant Biol. 2024;24(1):929. Published 2024 Oct 7. doi:10.1186/s12870-024-05645-w
Pyrus betulifolia	ON478165	Sun M, Zhang M, Chen X, et al. Rearrangement and domestication as drivers of Rosaceae mitogenome plasticity. BMC Biol. 2022;20(1):181. Published 2022 Aug 19. doi:10.1186/s12915-022-01383-3
Pyrus x bretschneideri	OM763766	Sun M, Zhang M, Chen X, et al. Rearrangement and domestication as drivers of Rosaceae mitogenome plasticity. BMC Biol. 2022;20(1):181. Published 2022 Aug 19. doi:10.1186/s12915-022-01383-3
Pyrus x bretschneideri	ON478158	Sun M, Zhang M, Chen X, et al. Rearrangement and domestication as drivers of Rosaceae mitogenome plasticity. BMC Biol. 2022;20(1):181. Published 2022 Aug 19. doi:10.1186/s12915-022-01383-3
Pyrus x bretschneideri	ON478180	Sun M, Zhang M, Chen X, et al. Rearrangement and domestication as drivers of Rosaceae mitogenome plasticity. BMC Biol. 2022;20(1):181. Published 2022 Aug 19. doi:10.1186/s12915-022-01383-3
Pyrus ussuriensis	ON478163	Sun M, Zhang M, Chen X, et al. Rearrangement and domestication as drivers of Rosaceae mitogenome plasticity. BMC Biol. 2022;20(1):181. Published 2022 Aug 19. doi:10.1186/s12915-022-01383-3
Alniaria alnifolia	PP506330	Zhou MJ, Wang Y, Yin Y, Zhang YH. The complete mitochondrial genome of Rosa laevigata Michx. (Rosaceae), an edible and medicinal plant. Mitochondrial DNA B Resour. 2024;9(11):1575-1580. Published 2024 Nov 19. doi:10.1080/23802359.2024.2429655
Torminalis glaberrima	MT610102	Zhou MJ, Wang Y, Yin Y, Zhang YH. The complete mitochondrial genome of Rosa laevigata Michx. (Rosaceae), an edible and medicinal plant. Mitochondrial DNA B Resour. 2024;9(11):1575-1580. Published 2024 Nov 19. doi:10.1080/23802359.2024.2429655
Pyrus communis	ON478166	Sun M, Zhang M, Chen X, et al. Rearrangement and domestication as drivers of Rosaceae mitogenome plasticity. BMC Biol. 2022;20(1):181. Published 2022 Aug 19. doi:10.1186/s12915-022-01383-3
Spiraea japonica	OR643885-OR643886
Spiraea nipponica	OR643887-OR643888	Zhou MJ, Wang Y, Yin Y, Zhang YH. The complete mitochondrial genome of Rosa laevigata Michx. (Rosaceae), an edible and medicinal plant. Mitochondrial DNA B Resour. 2024;9(11):1575-1580. Published 2024 Nov 19. doi:10.1080/23802359.2024.2429655
Spiraea chinensis	OR643883-OR643884
Prunus domestica	PP691559	Liao R, Zhao M, Lan Q, Peng S, Lin F, Li Z. Comprehensive Assembly and Comparative Analysis of Chloroplast Genome and Mitogenome of Prunus salicina var. cordata. Genes (Basel). 2025;16(6):660. Published 2025 May 29. doi:10.3390/genes16060660
Prunus salicina	PP035774	Liao R, Zhao M, Lan Q, Peng S, Lin F, Li Z. Comprehensive Assembly and Comparative Analysis of Chloroplast Genome and Mitogenome of Prunus salicina var. cordata. Genes (Basel). 2025;16(6):660. Published 2025 May 29. doi:10.3390/genes16060660
Prunus salicina	OK563724	Fang B, Li J, Zhao Q, Liang Y, Yu J. Assembly of the Complete Mitochondrial Genome of Chinese Plum (Prunus salicina): Characterization of Genome Recombination and RNA Editing Sites. Genes (Basel). 2021;12(12):1970. Published 2021 Dec 10. doi:10.3390/genes12121970
Prunus salicina	ON478171	Sun M, Zhang M, Chen X, et al. Rearrangement and domestication as drivers of Rosaceae mitogenome plasticity. BMC Biol. 2022;20(1):181. Published 2022 Aug 19. doi:10.1186/s12915-022-01383-3
Prunus tenella	OQ559502	Liu X, Zhang D, Yu Z, Zeng B. Assembly and analysis of the complete mitochondrial genome of the Chinese wild dwarf almond (Prunus tenella). Front Genet. 2024;14:1329060. Published 2024 Jan 11. doi:10.3389/fgene.2023.1329060
Prunus armeniaca	ON478164	Sun M, Zhang M, Chen X, et al. Rearrangement and domestication as drivers of Rosaceae mitogenome plasticity. BMC Biol. 2022;20(1):181. Published 2022 Aug 19. doi:10.1186/s12915-022-01383-3
Prunus sibirica	ON478172	Sun M, Zhang M, Chen X, et al. Rearrangement and domestication as drivers of Rosaceae mitogenome plasticity. BMC Biol. 2022;20(1):181. Published 2022 Aug 19. doi:10.1186/s12915-022-01383-3
Prunus mume	ON478169	Sun M, Zhang M, Chen X, et al. Rearrangement and domestication as drivers of Rosaceae mitogenome plasticity. BMC Biol. 2022;20(1):181. Published 2022 Aug 19. doi:10.1186/s12915-022-01383-3
Prunus mira	ON478168	Sun M, Zhang M, Chen X, et al. Rearrangement and domestication as drivers of Rosaceae mitogenome plasticity. BMC Biol. 2022;20(1):181. Published 2022 Aug 19. doi:10.1186/s12915-022-01383-3
Prunus padus	PP885436
Prunus cerasus	PP885437
Prunus yedoensis	ON478173	Sun M, Zhang M, Chen X, et al. Rearrangement and domestication as drivers of Rosaceae mitogenome plasticity. BMC Biol. 2022;20(1):181. Published 2022 Aug 19. doi:10.1186/s12915-022-01383-3
Prunus yedoensis	PP533605
Prunus kanzakura	ON478167	Sun M, Zhang M, Chen X, et al. Rearrangement and domestication as drivers of Rosaceae mitogenome plasticity. BMC Biol. 2022;20(1):181. Published 2022 Aug 19. doi:10.1186/s12915-022-01383-3
Prunus pseudocerasus	PP968944	Zhang Y, Guo X, Ma R, Yu M, Xu J, Shen Z. Assembly and analysis of the complete mitochondrial genome of Prunus davidiana (Rosaceae). Front Plant Sci. 2025;16:1558619. Published 2025 Mar 27. doi:10.3389/fpls.2025.1558619
Prunus avium	ON478157	Sun M, Zhang M, Chen X, et al. Rearrangement and domestication as drivers of Rosaceae mitogenome plasticity. BMC Biol. 2022;20(1):181. Published 2022 Aug 19. doi:10.1186/s12915-022-01383-3
Prunus avium	ON478178	Sun M, Zhang M, Chen X, et al. Rearrangement and domestication as drivers of Rosaceae mitogenome plasticity. BMC Biol. 2022;20(1):181. Published 2022 Aug 19. doi:10.1186/s12915-022-01383-3
Prunus conradinae	MZ231125
Prinsepia uniflora	PP949469.1
Fragaria iinumae	MW537839.1
Fragaria iinumae	OM763769.1
Fragaria x ananassa	OM763768.1
Fragaria mandshurica	MW537833.1
Fragaria vesca	ON478179.1
Fragaria mandshurica	ON478154
Fragaria nilgerrensis	MW537834.1
Fragaria nilgerrensis	OM763770.1
Fragaria viridis	MW537840.1
Fragaria viridis	ON478156.1
Fragaria pentaphylla	ON478155.1
Fragaria gracilis	MW537835.1
Fragaria daltoniana	MW537836.1
Fragaria pentaphylla	MW537831
Fragaria moschata	MW537837.1
Fragaria orientalis	MW537838.1
Potentilla anserina	ON478170
Potentilla micrantha	MW537832.1
Rosa chinensis	ON478174.1
Rosa chinensis	OP177682.1
Rosa hybrid cultivar	OQ628291.1
Rosa laevigata	PQ149012.1
Rubus chingii	ON478176
Geum urbanum	ON556624.1
Cannabis sativa cultivar Carmagnola	KR059940.1	Attia, Z., Pogoda, C., Vergara, D., & Kane, N. C. (2021). Mitochondrial genomes do not appear to regulate flowering pattern/reproductive strategy in Cannabis sativa. AoB PLANTS, 14(3), plab068. https://doi.org/10.1093/aobpla/plab068
Cannabis sativa	OM974713.1
Cannabis sativa	MT557709.1
Cannabis sativa	KU310670.1
Cannabis sativa	OK523375.1
Cannabis sativa	ON930432.1
Humulus lupulus	PP230457.1
Artocarpus integer	PQ839729.1
Artocarpus heterophyllus(R)	PQ839730.1
Artocarpus heterophyllus	PQ839731.1
Morus notabilis	MK301435.1
Ficus carica	OQ629317.1	Wei, L., Zheng, T., Xiang, J., Cheng, J., & Wu, J. (2023). Assembly and Analysis of the First Complete Mitochondrial Genome of Ficus carica Linn.. Journal of the American Society for Horticultural Science, 148(6), 283–291. https://doi.org/10.21273/JASHS05328-23
Hemiptelea davidii	MN061667.1	Liu, H. B., Zhao, Y., Zhang, X. Z., Sun, C., & Xu, J. C. (2019). Complete mitochondrial genome of Hemiptelea davidii (Ulmaceae) and phylogenetic analysis. Mitochondrial DNA. Part B, Resources, 4(2), 2721–2722. https://doi.org/10.1080/23802359.2019.1644562
Zelkova schneideriana	MW717907	Liu, X., Liu, H. B., Yin, P., & Xu, J. C. (2022). The complete mitochondrial genome of Zelkova schneideriana Hand-Mazz (Ulmaceae) and phylogenetic analysis. Mitochondrial DNA. Part B, Resources, 7(5), 778–779. https://doi.org/10.1080/23802359.2021.1947913
Ziziphus jujuba	PP035764.1
Ziziphus mauritiana	OP537228.1
Ventilago leiocarpa	OQ165322	Guo, S., Li, Z., Li, C. et al. Assembly and characterization of the complete mitochondrial genome of Ventilago leiocarpa. Plant Cell Rep 43, 77 (2024). https://doi.org/10.1007/s00299-023-03126-2
Hippophae gyantsensis	PP314236.1
Hippophae tibetana	PP712939.1	Zeng, Z., Zhang, Z., Tso, N., Zhang, S., Chen, Y., Shu, Q., Li, J., Liang, Z., Wang, R., Wang, J., & Qiong, L. (2024). Complete mitochondrial genome of Hippophae tibetana: insights into adaptation to high-altitude environments. Frontiers in plant science, 15, 1449606. https://doi.org/10.3389/fpls.2024.1449606
Tetraena mongolica	PP035759
